# Supplementary material for: A radically simple, ingestible colorimetric biosensor pill for cost-effective, non-invasive monitoring of intestinal inflammation
Source: Device. Author manuscript; Available in PMC 2026 Feb 11. (PMC12889894; doi:10.1016/j.device.2025.100865)
Supplement: Data S1 [file NIHMS2127061-supplement-Data_S1.xlsx]

## Sheet: Naive
Naive device 1			Naive device 2			Naive device 3			Naive device 4			Naive device 5			Naive device 6
Displacement (mm)	Force (N)		Displacement (mm)	Force (N)		Displacement (mm)	Force (N)		Displacement (mm)	Force (N)		Displacement (mm)	Force (N)		Displacement (mm)	Force (N)
0	0.00515793		0	0.00341087		0	0.00749783		0	0.00121396		0	0.00408795		0	0.00368253
0.008395	0.0484615		0.0083949	0.0278434		0.0110858	0.0500772		0.0109779	0.00302135		0.0102246	0.00711445		0.011086	0.00704638
0.0172203	0.141535		0.0189421	0.113764		0.0212028	0.159997		0.0214176	0.0060049		0.0216331	0.00902311		0.0216335	0.0135816
0.0285211	0.328753		0.0300278	0.316531		0.0300281	0.341217		0.0320729	0.0563147		0.0325033	0.0126002		0.0328265	0.0336735
0.0398219	0.632547		0.0408981	0.634046		0.0381003	0.595877		0.0433736	0.218036		0.0438041	0.0190497		0.0429435	0.0771683
0.0512305	1.03575		0.0524143	1.08129		0.0466028	0.918772		0.0537059	0.494001		0.053921	0.0298473		0.0510155	0.145536
0.0626388	1.53463		0.0629618	1.6341		0.0566121	1.33393		0.0642534	0.873918		0.0619931	0.0443797		0.0608094	0.250459
0.0715718	2.07315		0.0734013	2.2701		0.0678053	1.86133		0.0739399	1.35032		0.0713567	0.0721507		0.0721105	0.422043
0.0798593	2.59648		0.0839488	2.98571		0.0787831	2.49647		0.0812586	1.86035		0.0825501	0.146391		0.0828731	0.659
0.0906222	3.15378		0.0920213	3.72913		0.089546	3.21012		0.0901914	2.40189		0.0932049	0.320593		0.0938511	0.962095
0.101385	3.75903		0.0993397	4.46174		0.100847	4.00783		0.101385	3.03553		0.104075	0.613975		0.10343	1.33732
0.112148	4.39392		0.109241	5.23106		0.111287	4.86127		0.112255	3.75848		0.113869	1.02602		0.110963	1.74513
0.123233	5.0602		0.119789	6.07691		0.121834	5.7634		0.123018	4.54493		0.121188	1.48738		0.12022	2.19619
0.13335	5.73392		0.130013	6.98065		0.132166	6.70652		0.133888	5.40576		0.130336	2.00152		0.131628	2.7477
0.143467	6.40872		0.140884	7.94786		0.14013	7.61144		0.14196	6.28407		0.141529	2.62067		0.142391	3.37907
0.153584	7.10976		0.150463	8.95561		0.147664	6.88616		0.150355	7.15278		0.152185	3.33331		0.153584	4.08892
0.161441	7.83794		0.158212	9.943		0.157997	5.94152		0.161225	8.07404		0.16327	4.12868		0.164024	4.87105
0.168652	8.58475		0.168221	10.9307		0.168867	5.11943		0.171988	9.05912		0.174141	5.00434		0.172096	5.66563
0.178338	9.36979		0.179522	11.9765		0.179522	4.41024		0.182643	10.083		0.182643	5.89399		0.180491	6.45711
0.188993	10.2292		0.1905	13.0634		0.190715	3.79626		0.194052	10.3846		0.190823	6.76691		0.191577	7.30198
0.199218	11.1359		0.202124	14.1869		0.199971	3.26611		0.204707	9.63876		0.201909	7.68923		0.202231	7.26159
0.210088	12.1162		0.212025	15.3236		0.207936	2.78152		0.215254	8.95547		0.212779	8.67644		0.21321	6.0312
0.219667	10.4103		0.219882	13.808		0.21816	2.38282		0.225694	8.2233		0.223757	9.7112		0.22408	5.00461
0.227631	8.93227		0.229568	12.1384		0.229246	2.04951		0.233336	7.61116		0.234627	10.7384		0.232259	4.10287
0.237856	7.71115		0.240869	10.56		0.240224	1.77723		0.241085	7.01894		0.242807	9.01331		0.240547	3.37276
0.24948	6.5828		0.251632	9.06561		0.251632	1.5471		0.251309	6.55414		0.251094	7.44642		0.251632	2.7797
0.260888	5.72753		0.262825	7.81219		0.260996	1.34788		0.262072	6.19382		0.26218	6.17087		0.262718	2.30372
0.272512	4.97899		0.272512	6.63109		0.268745	1.17517		0.272727	5.94632		0.273158	5.14069		0.273804	1.9096
0.282736	4.39733		0.280046	5.70901		0.278647	1.03983		0.283813	5.75883		0.284243	4.30527		0.284459	1.59893
0.290809	3.88433		0.289194	4.91138		0.289732	0.927197		0.292746	5.63728		0.295006	3.61566		0.292531	1.33783
0.300064	3.54006		0.300495	4.29814		0.300495	0.835041		0.300495	5.50929		0.303078	3.04578		0.300064	1.12664
0.31115	3.29539		0.31115	3.82676		0.311904	0.759522		0.31072	5.4297		0.310935	2.59116		0.31115	0.952312
0.321913	3.13194		0.321913	3.43301		0.321375	0.689881		0.32202	5.35552		0.32159	2.22156		0.322236	0.81823
0.333106	3.01707		0.332029	3.12902		0.329016	0.62443		0.332676	5.2908		0.332568	1.92281		0.332998	0.70302
0.342685	2.91236		0.339886	2.84175		0.338703	0.575144		0.343869	5.18136		0.343331	1.68279		0.343977	0.611876
0.350326	2.79913		0.348174	2.59502		0.349896	0.535716		0.354739	5.05358		0.354524	1.48641		0.352587	0.53153
0.359475	2.69213		0.358829	2.36945		0.360659	0.497766		0.364964	4.87344		0.363241	1.31419		0.360336	0.465715
0.37056	2.62653		0.369484	2.17644		0.371744	0.468944		0.375403	4.6932		0.370991	1.17693		0.370883	0.415113
0.381215	2.57456		0.380139	1.98871		0.381431	0.435636		0.383906	4.47545		0.381323	1.06968		0.381969	0.373607
0.391978	2.55169		0.391655	1.77881		0.38918	0.400788		0.390794	4.24155		0.392516	0.981315		0.392732	0.342452
0.402203	2.53647		0.402417	1.56887		0.397898	0.375729		0.399942	4.02034		0.403386	0.910626		0.40371	0.313171
0.410059	2.5184		0.411351	1.37324		0.408983	0.35722		0.411028	3.83875		0.414472	0.856381		0.41275	0.287696
0.418454	2.49985		0.419853	1.20059		0.419531	0.340362		0.42179	3.65531		0.423728	0.79889		0.420499	0.263473
0.429217	2.49781		0.427817	1.04658		0.430293	0.326875		0.432768	3.46857		0.431262	0.750334		0.430509	0.249475
0.439657	2.4557		0.437719	0.919782		0.441487	0.315318		0.443962	3.28253		0.440733	0.713284		0.441702	0.236483
0.450312	2.33974		0.449128	0.817064		0.451711	0.299665		0.454187	3.11217		0.451926	0.682874		0.452465	0.226346
0.461936	2.1683		0.460429	0.724639		0.460214	0.285092		0.464626	2.95154		0.462581	0.649577		0.46355	0.218749
0.472806	1.98553		0.471514	0.648136		0.468393	0.269846		0.474097	2.80228		0.473667	0.619864		0.473237	0.206521
0.483461	1.80216		0.482815	0.582321		0.476788	0.255343		0.481309	2.64648		0.483568	0.586099		0.481094	0.197763
0.493578	1.63085		0.49164	0.519161		0.486905	0.246815		0.489703	2.50543		0.491533	0.550887		0.490672	0.191014
0.501112	1.46716		0.499605	0.470171		0.498636	0.241531		0.500574	2.39337		0.501004	0.522204		0.502081	0.184076
			0.510045	0.432261		0.50983	0.23756

## Sheet: Washed
Washed device 1			Washed device 2			Washed device 3			Washed device 4
Displacement (mm)	Force (N)		Displacement (mm)	Force (N)		Displacement (mm)	Force (N)		Displacement (mm)	Force (N)
0	0.00241542		0	0.00284873		0	0.00924725		0	0.0026038
0.0097942	0.0319162		0.0110855	0.0168865		0.0092558	0.0796667		0.0077491	0.0533376
0.0209875	0.148544		0.0216332	0.0478498		0.0166819	0.192382		0.0177585	0.167987
0.0316425	0.383821		0.0326111	0.101067		0.0260455	0.362768		0.0287365	0.352478
0.0427282	0.744002		0.0435889	0.189513		0.0372387	0.641821		0.039499	0.583103
0.0527375	1.20974		0.0538137	0.315112		0.0477862	1.01883		0.0506923	0.826801
0.0604868	1.73149		0.0641458	0.510156		0.0586567	1.48726		0.0612399	1.05354
0.0697427	2.29855		0.0726483	0.76255		0.0697422	2.0514		0.0713568	1.33949
0.0810432	2.95439		0.0798593	1.01751		0.0799667	2.67877		0.0820119	1.73713
0.0918061	3.68998		0.0896533	1.30862		0.0905141	3.37235		0.0907295	2.22285
0.102568	4.4827		0.101062	1.70116		0.0998777	4.11328		0.0978329	2.73443
0.11387	5.32702		0.111825	2.19176		0.106981	4.84082		0.106551	3.2808
0.124202	6.20416		0.122695	2.77235		0.115376	5.55329		0.117529	3.91395
0.134642	7.09296		0.13292	3.43697		0.126354	6.3288		0.127861	4.61754
0.144113	7.99286		0.140776	4.13422		0.136902	7.17857		0.138409	5.38697
0.151001	8.85118		0.149925	4.8568		0.147449	8.08929		0.148633	6.21881
0.159611	9.68672		0.16101	5.66243		0.157996	9.05825		0.15649	7.05521
0.170158	10.572		0.171665	6.5545		0.166068	10.03		0.165746	7.8927
0.180491	11.5226		0.182428	7.50879		0.174894	10.9793		0.176939	8.78489
0.190823	12.5071		0.192976	8.51697		0.186087	11.9697		0.187809	9.73236
0.201909	13.5202		0.201047	9.51802		0.197388	13.0129		0.199003	10.7182
0.212241	11.2931		0.210411	10.487		0.208581	12.1729		0.210734	9.91662
0.222788	9.28535		0.22182	10.9251		0.219774	10.7376		0.221281	8.1027
0.233766	7.55308		0.233013	8.7701		0.228492	9.40679		0.232044	6.61593
0.241946	6.16445		0.244098	7.1906		0.236564	8.06796		0.241838	5.3786
0.249802	4.99691		0.254861	5.81706		0.247327	6.99459		0.249265	4.36643
0.260242	4.07749		0.262933	4.71746		0.258305	6.05748		0.257875	3.5585
0.271221	3.31965		0.271436	3.83957		0.269067	5.31547		0.26853	2.91983
0.282091	2.73158		0.282306	3.14034		0.279938	4.67267		0.278969	2.39507
0.293392	2.2401		0.292961	2.56583		0.288225	4.17457		0.289625	1.98525
0.302648	1.85513		0.303616	2.12545		0.296082	3.71074		0.300387	1.64612
0.310504	1.54791		0.314379	1.75571		0.306629	3.37991		0.308782	1.36815
0.320622	1.30009		0.322558	1.45736		0.317715	3.08218		0.316316	1.13424
0.331815	1.11055		0.330415	1.20126		0.328478	2.87091		0.326325	0.961209
0.342577	0.948151		0.340855	1.01738		0.339456	2.64885		0.337195	0.816121
0.35377	0.821051		0.351618	0.851836		0.348281	2.47325		0.347743	0.709533
0.362811	0.710146		0.362273	0.733236		0.355923	2.27101		0.358828	0.628876
0.370345	0.621677		0.373251	0.63118		0.365932	2.11767		0.368085	0.557687
0.380355	0.545265		0.382399	0.546461		0.377125	1.97398		0.376157	0.498429
0.391547	0.493361		0.390256	0.472021		0.38778	1.86288		0.386489	0.454867
0.40231	0.441074		0.400373	0.420415		0.398974	1.74273		0.39779	0.416429
0.413504	0.409495		0.411458	0.377592		0.408767	1.63303		0.408768	0.386448
0.422974	0.367575		0.422436	0.341283		0.416732	1.50478		0.420391	0.36477
0.430724	0.338395		0.433845	0.317105		0.426526	1.40423		0.431477	0.341789
0.440518	0.31172		0.444823	0.294432		0.437719	1.31405		0.441917	0.322123
0.451818	0.29653		0.45494	0.272705		0.448482	1.24908		0.452572	0.303571
0.462474	0.283353		0.465487	0.258911		0.45946	1.18583		0.460966	0.280017
0.473344	0.270761		0.47399	0.239676		0.469362	1.13036		0.468286	0.260404
0.48303	0.262482		0.481309	0.226081		0.477003	1.06549		0.478079	0.245995
0.490564	0.244839		0.490995	0.219818		0.486044	1.01282		0.488842	0.236518
0.49982	0.236106		0.501865	0.212758		0.497129	0.975549		0.49939	0.230475
0.511121	0.23117					0.507785	0.947016		0.510153	0.226921

## Sheet: 0 mM - 24 h
0 mM - 24 h sample 1			0 mM - 24 h sample 2			0 mM - 24 h sample 3			0 mM - 24 h sample 4			0 mM - 24 h sample 5			0 mM - 24 h sample 6
Displacement (mm)	Force (N)		Displacement (mm)	Force (N)		Displacement (mm)	Force (N)		Displacement (mm)	Force (N)		Displacement (mm)	Force (N)		Displacement (mm)	Force (N)
0	0.0221414		0	0.0455777		0	0.0133274		0	0.0157537		0	0.0390611		0	0.0531392
0.0101169	0.0292454		0.0111932	0.0710589		0.0077491	0.0227067		0.0096865	0.0354112		0.0079642	0.050213		0.0109777	0.132976
0.020449	0.0559429		0.0221712	0.127578		0.0179738	0.0699324		0.0204494	0.10803		0.0181889	0.071692		0.0219557	0.303967
0.0284133	0.101903		0.033472	0.241475		0.0287366	0.182032		0.0309966	0.237368		0.0290592	0.102458		0.0321805	0.559926
0.0361625	0.159942		0.0427279	0.31491		0.0391765	0.359357		0.0420824	0.438992		0.039499	0.152697		0.0428357	0.924096
0.0466025	0.24302		0.050477	0.395697		0.050262	0.615771		0.0518763	0.709206		0.0505845	0.227486		0.051661	1.38534
0.0575803	0.364581		0.0607016	0.521063		0.0609169	0.950063		0.0596254	1.03429		0.0612397	0.329602		0.0589795	1.8858
0.0680205	0.531023		0.0720024	0.709514		0.0711415	1.35358		0.0690968	1.40943		0.0717872	0.459217		0.0684509	2.44096
0.0792135	0.759255		0.0828729	0.960733		0.0817968	1.82657		0.08029	1.87484		0.0826573	0.623134		0.0797515	3.09985
0.0897608	1.06024		0.0941739	1.27729		0.0901914	2.3354		0.0910526	2.40682		0.0913753	0.808085		0.0902991	3.84248
0.0997701	1.42301		0.105044	1.68224		0.0974026	2.84523		0.102246	2.98975		0.0988016	0.997561		0.101062	4.64775
0.110318	1.85828		0.115591	2.15767		0.106766	3.38021		0.11247	3.62319		0.108488	1.22449		0.112147	5.52826
0.120004	2.35308		0.126247	2.70612		0.117637	3.98476		0.120327	4.25039		0.119574	1.52442		0.122372	6.45228
0.129475	2.88628		0.134857	3.30428		0.127969	4.64856		0.129691	4.88183		0.130336	1.89379		0.132812	7.4096
0.139485	3.4684		0.14196	3.90711		0.138731	5.36284		0.140884	5.58071		0.14153	2.33075		0.143036	8.41506
0.147664	4.08684		0.151324	4.55441		0.149709	6.1298		0.151647	6.34331		0.152508	2.83305		0.152292	9.43418
0.154445	4.69358		0.162302	5.30571		0.159826	6.9266		0.162948	7.16532		0.162624	3.38917		0.161979	10.4571
0.163486	5.32095		0.172742	6.13868		0.170482	7.74573		0.174033	8.05306		0.173064	4.0068		0.171988	11.5001
0.174571	6.03144		0.183612	7.04108		0.180921	8.58864		0.184042	8.97699		0.181674	4.68285		0.181137	12.5498
0.185226	6.81639		0.19459	8.0121		0.190608	9.43364		0.194375	9.93216		0.188885	5.35798		0.190392	13.5992
0.196312	7.66219		0.204599	9.01751		0.200725	10.2852		0.204599	10.9252		0.198249	6.05415		0.200401	14.6666
0.20772	8.57254		0.214932	10.052		0.210842	11.1617		0.213963	11.9241		0.209227	6.82662		0.209873	15.7483
0.21816	9.5166		0.224941	11.1135		0.21999	12.039		0.223542	12.9241		0.219774	7.65678		0.219559	16.8384
0.22903	10.4835		0.234412	12.1867		0.229354	12.9181		0.233336	13.9386		0.230645	8.539		0.229891	17.9537
0.239793	11.4736		0.244206	13.2665		0.239255	13.8203		0.242269	14.9455		0.24173	9.48183		0.239793	19.0886
0.24991	12.471		0.254	14.365		0.248511	14.734		0.251202	15.9407		0.251955	10.4629		0.24948	20.2311
0.26035	13.4665		0.262825	15.4606		0.25809	15.66		0.261319	16.9529		0.262287	11.4697		0.259812	21.3874
0.270574	14.4786		0.271866	16.5437		0.268422	16.6227		0.270359	17.9638		0.272404	12.5101		0.269929	22.5627
0.27983	15.4972		0.281768	17.6398		0.27757	17.6025		0.2794	18.9434		0.281768	13.5544		0.279938	23.7407
0.289302	16.5143		0.291131	18.7493		0.287795	18.5994		0.289409	19.8199		0.291239	14.5971		0.290701	24.9309
0.299096	17.547		0.30071	19.8617		0.298558	19.6295		0.299203	19.6749		0.301248	15.6487		0.300818	26.1365
0.307921	18.5701		0.311042	20.9941		0.308459	20.6837		0.30889	18.1084		0.310396	16.6936		0.310827	27.344
0.317069	19.5835		0.320944	22.1549		0.318361	21.7478		0.319437	16.1374		0.31976	17.7246		0.32159	28.56
0.327079	20.6165		0.33063	23.3266		0.329016	22.8307		0.329985	13.9473		0.329984	18.7626		0.331814	29.7951
0.336442	21.6578		0.341286	24.5225		0.339025	23.9225		0.340209	11.8444		0.339563	19.8065		0.341824	31.0335
0.346129	22.7018		0.35151	25.7427		0.349035	25.0149		0.351295	9.98268		0.34925	20.8492		0.352263	32.2828
0.356568	23.5873		0.361412	26.9592		0.359797	26.124		0.36195	8.3644		0.359797	21.9129		0.361735	33.5329
0.366685	17.5226		0.372174	28.1899		0.369592	27.2314		0.37239	7.01776		0.369591	22.9936		0.371098	26.5823
0.377018	14.1513		0.382399	29.4326		0.379278	28.2873		0.383153	5.88713		0.37917	24.0762		0.381753	20.0678
0.387996	11.8408		0.392516	30.6648		0.389933	29.0605		0.39144	4.94112		0.389718	25.1744		0.392301	16.8671
0.396821	8.95829		0.403494	31.9258		0.399727	23.6948		0.398759	4.15356		0.399835	26.2829		0.402202	13.1359
0.404893	7.26684		0.413719	33.1963		0.409952	19.563		0.408768	3.50711		0.409844	27.3588		0.412319	10.5984
0.415441	5.92854		0.423297	34.4508		0.421037	15.9446		0.419854	3.00327		0.420822	23.7481		0.420499	8.50925
0.426526	4.64263		0.433522	35.4369		0.431262	13.2741		0.430293	2.58406		0.431369	19.8101		0.427495	6.63083
0.437289	3.80662		0.443639	26.2471		0.441164	10.7449		0.441379	2.251		0.441702	16.2197		0.436966	5.38847
0.448913	3.08988		0.453864	21.491		0.451604	8.87009		0.452357	1.98198		0.452464	13.3263		0.448159	4.28028
0.459783	2.51317		0.463873	17.4337		0.46129	7.22754		0.462797	1.76036		0.460859	10.81		0.459245	3.41294
0.470223	2.02027		0.471729	13.4152		0.470761	5.98398		0.473452	1.58179		0.468501	8.84222		0.470223	2.81979
0.480878	1.64697		0.478941	10.9192		0.48077	4.88226		0.482385	1.42791		0.478833	7.21421		0.481631	2.21483
0.48895	1.34551		0.488842	8.6936		0.488627	4.03856		0.489488	1.28507		0.489811	5.93461		0.492286	1.81671
0.496484	1.08025		0.500036	6.868		0.495623	3.33848		0.498636	1.17234		0.500573	4.89172		0.503049	1.44825
0.506709	0.905462					0.505202	2.78226		0.509614	1.09163

## Sheet: 0 mM - 48 h
0 mM - 48 h sample 1			0 mM - 48 h sample 2			0 mM - 48 h sample 3			0 mM - 48 h sample 4			0 mM - 48 h sample 5			0 mM - 48 h sample 6
Displacement (mm)	Force (N)		Displacement (mm)	Force (N)		Displacement (mm)	Force (N)		Displacement (mm)	Force (N)		Displacement (mm)	Force (N)		Displacement (mm)	Force (N)
0	0.0239544		0	0.0187106		0	0.0312818		0	0.0651861		0	0.0510069		0	0.0409161
0.008933	0.0304395		0.0114087	0.0423896		0.010655	0.0560344		0.0104396	0.123393		0.0103321	0.156641		0.0108703	0.10167
0.0176508	0.0574108		0.0214179	0.122326		0.0210951	0.125553		0.0212023	0.264779		0.0209872	0.38466		0.0191576	0.235612
0.0290594	0.132805		0.02949	0.267513		0.0316425	0.257538		0.0321803	0.548309		0.0306738	0.73596		0.0277677	0.446813
0.0403602	0.295373		0.0381	0.485916		0.0426205	0.474348		0.040683	0.948373		0.0404679	1.19101		0.0387456	0.776712
0.0518763	0.54767		0.0483249	0.817989		0.0512305	0.756968		0.0492933	1.42219		0.0503695	1.74674		0.0495086	1.23873
0.0628543	0.902502		0.0589797	1.2697		0.0595179	1.09095		0.0602712	1.99857		0.0574728	2.35329		0.060271	1.81029
0.0711417	1.32706		0.0703884	1.84327		0.0704959	1.51473		0.0716796	2.70442		0.0654373	2.98255		0.0708187	2.48127
0.0796442	1.80023		0.0812587	2.53302		0.0815815	2.05056		0.0828729	3.50794		0.0754466	3.67689		0.078568	3.19385
0.0904066	2.36379		0.0916982	3.30317		0.0927747	2.67195		0.0940661	4.40037		0.0862093	4.47248		0.0864246	3.90359
0.10117	3.03196		0.102354	4.14378		0.104506	3.37612		0.102569	5.32779		0.0967568	5.33986		0.0971873	4.6705
0.111824	3.77894		0.110318	5.00642		0.115376	4.15063		0.111071	6.24296		0.107842	6.26595		0.108058	5.52031
0.12248	4.5959		0.118067	5.84543		0.125816	4.96731		0.121726	7.19524		0.118605	7.26052		0.118605	6.42543
0.130444	5.43577		0.128292	6.72268		0.136041	5.82235		0.132489	8.21769		0.129045	8.28991		0.129691	7.38606
0.138301	6.25759		0.13927	7.68229		0.143682	6.67167		0.143036	9.27603		0.140023	9.35892		0.138408	8.37163
0.148741	7.11802		0.149709	8.69062		0.151754	7.48849		0.154122	10.3769		0.15057	10.4635		0.146481	9.32307
0.159719	8.05776		0.160795	9.7492		0.162301	8.34004		0.164024	11.498		0.16058	11.5634		0.15692	10.2936
0.170589	9.0484		0.171558	10.8493		0.172741	9.255		0.173925	12.6163		0.171127	12.6781		0.168006	11.3332
0.18189	10.0915		0.181674	11.9617		0.183074	10.2002		0.184365	13.7421		0.180814	13.7962		0.178661	12.4071
0.192545	11.1762		0.192114	13.0996		0.194159	11.187		0.193836	14.8675		0.190177	14.8985		0.189962	13.5271
0.202662	12.2771		0.200509	14.2269		0.204599	12.2053		0.202877	15.968		0.199864	15.9986		0.19911	14.6583
0.213102	13.3998		0.20772	15.2953		0.214286	13.2152		0.212563	17.0641		0.207936	17.0802		0.206967	15.7378
0.221066	14.4993		0.217084	16.343		0.224725	14.2171		0.221712	18.1645		0.214932	18.0946		0.217084	16.8213
0.22817	15.5417		0.227954	17.4308		0.234197	15.1996		0.230645	19.245		0.22408	19.0868		0.228277	17.96
0.237748	16.5747		0.238286	18.5519		0.243668	16.1006		0.240224	20.3269		0.235165	20.0351		0.238825	19.0906
0.248511	17.6608		0.249049	19.691		0.253462	16.7441		0.250125	21.4206		0.246036	19.6705		0.250018	15.1354
0.258951	18.7746		0.260027	20.8052		0.261642	16.6356		0.259381	22.4938		0.257444	18.4788		0.260027	12.3282
0.269929	19.9201		0.27036	18.396		0.268315	15.7651		0.269175	20.6606		0.269068	16.8639		0.268099	9.89587
0.280799	21.0956		0.281122	15.8301		0.277355	14.5974		0.279723	17.3667		0.279938	15.1664		0.278108	7.93694
0.290916	22.2828		0.291131	13.4024		0.288441	13.4126		0.28984	14.3898		0.291024	13.5362		0.289517	6.4577
0.301356	23.4773		0.298665	11.3621		0.299311	12.3131		0.300387	11.7973		0.301894	12.0511		0.300172	5.21408
0.31158	24.6851		0.307598	9.55044		0.310612	11.3502		0.311365	9.7036		0.312119	10.729		0.31115	4.23995
0.321052	25.8848		0.318684	8.12394		0.322451	10.5278		0.32159	7.97123		0.322559	9.5686		0.320729	3.44552
0.330953	27.0798		0.329447	6.90662		0.333321	9.81998		0.332137	6.58764		0.331384	8.55312		0.328155	2.81664
0.34064	28.2739		0.340317	5.9543		0.34473	9.20398		0.343115	5.42285		0.338272	7.64283		0.337196	2.30482
0.349573	29.447		0.351618	5.12017		0.354631	8.64557		0.353232	4.52357		0.34742	6.85951		0.348281	1.89691
0.359044	30.6015		0.361842	4.49054		0.362488	8.09916		0.363779	3.74571		0.358291	6.22413		0.358936	1.57544
0.369269	24.5791		0.372067	3.90765		0.371421	7.57592		0.372928	3.13957		0.368407	5.69892		0.369807	1.30315
0.379278	20.2888		0.381646	3.46209		0.382507	7.12529		0.379816	2.60365		0.378847	5.25722		0.380031	1.08404
0.38961	15.3787		0.388857	3.04312		0.392947	6.7161		0.388319	2.2044		0.389825	4.89259		0.387996	0.906696
0.400373	12.978		0.397144	2.70845		0.403925	6.3421		0.399081	1.85859		0.399942	4.57884		0.396283	0.764567
0.41049	10.3732		0.407799	2.42226		0.414257	5.98063		0.409521	1.60451		0.410167	4.30171		0.407153	0.654963
0.420822	8.1317		0.41867	2.20869		0.422006	5.60432		0.419853	1.37099		0.420069	4.06206		0.417701	0.57215
0.431262	6.73933		0.429432	2.02092		0.430509	5.2123		0.431046	1.20545		0.427495	3.82267		0.428463	0.501543
0.439226	5.29716		0.440841	1.87711		0.441271	4.85844		0.441486	1.0415		0.435567	3.55966		0.439872	0.447363
0.447191	4.19442		0.450958	1.74361		0.451818	4.5364		0.452142	0.929303		0.44676	3.27878		0.450419	0.394281
0.458061	3.39449		0.45903	1.62015		0.462581	4.22368		0.463227	0.812636		0.457631	2.99975		0.460859	0.355147
0.469039	2.68663		0.46764	1.49909		0.47399	3.92378		0.473344	0.73596		0.468285	2.74013		0.471084	0.316152
0.480017	2.16981		0.477972	1.40941		0.483891	3.62466		0.483353	0.650017		0.479479	2.51475		0.478725	0.280343
0.490995	1.74763		0.488412	1.33127		0.491748	3.31335		0.493362	0.597408		0.490026	2.31138		0.486798	0.25759
0.499497	1.40093		0.499928	1.27054		0.501327	3.02202		0.500896	0.528925		0.500251	2.12819		0.49713	0.232468
0.507785	1.14509		0.511121	1.21402											0.507892	0.22134

## Sheet: 5 mM - 24 h
5 mM - 24 h sample 1			5 mM - 24 h sample 2			5 mM - 24 h sample 3			5 mM - 24 h sample 4			5 mM - 24 h sample 5			5 mM - 24 h sample 6
Displacement (mm)	Force (N)		Displacement (mm)	Force (N)		Displacement (mm)	Force (N)		Displacement (mm)	Force (N)		Displacement (mm)	Force (N)		Displacement (mm)	Force (N)
0	0.0163906		0	0.0187567		0	0.0183688		0	0.0162029		0	0.0192094		0	0.0184649
0.0114085	0.021316		0.0113009	0.0655083		0.0081798	0.0352039		0.0114084	0.0629526		0.0091481	0.0586924		0.0105474	0.0791183
0.020772	0.0565323		0.0219559	0.191867		0.0158213	0.0876386		0.02131	0.207767		0.0168975	0.137449		0.0217408	0.232492
0.0286288	0.125467		0.0331493	0.413955		0.0261534	0.207264		0.0295974	0.403603		0.0272295	0.262494		0.0306738	0.466196
0.0386382	0.24009		0.0422977	0.707501		0.0370238	0.41166		0.0399295	0.516178		0.038638	0.457895		0.0384229	0.73827
0.0499388	0.406132		0.0501543	1.01848		0.0475713	0.542364		0.0514458	0.494721		0.0497237	0.69779		0.0485398	1.03694
0.0608093	0.609978		0.0603788	1.39031		0.0588723	0.525668		0.0627464	0.446536		0.0612398	0.967126		0.0599484	1.35253
0.0721102	0.85304		0.0716797	1.83595		0.0682357	0.491546		0.0743703	0.406963		0.0703879	1.24156		0.0709263	1.68421
0.0815813	1.11876		0.0825501	2.31065		0.0760926	0.469889		0.0838414	0.364024		0.0780296	1.49956		0.0823347	2.04364
0.0894381	1.38363		0.093851	2.7991		0.0863171	0.456152		0.0916982	0.319676		0.0881465	1.76697		0.0915907	2.41322
0.0992322	1.65244		0.103322	3.28651		0.0975103	0.445162		0.101708	0.282146		0.0992321	2.06037		0.0993397	2.7558
0.110426	1.95106		0.111287	3.72797		0.108273	0.442523		0.112901	0.241354		0.109995	2.36662		0.109134	3.09139
0.121081	2.2684		0.121188	4.11959		0.119466	0.44195		0.123771	0.205645		0.12108	2.68442		0.12022	3.16221
0.132274	2.59944		0.132382	4.51518		0.12883	0.437133		0.134857	0.178872		0.130444	2.99865		0.13109	2.76946
0.141853	2.93502		0.143037	4.89651		0.136364	0.428666		0.143897	0.156172		0.137762	3.29054		0.142283	2.39861
0.149387	3.22144		0.154122	5.23926		0.146158	0.425737		0.151216	0.138781		0.147341	3.57276		0.151862	2.06373
0.158535	3.28881		0.163593	5.51961		0.157243	0.419036		0.160795	0.130508		0.158642	3.87212		0.159396	1.77917
0.16962	3.02148		0.17102	5.70518		0.167898	0.412137		0.171988	0.122352		0.169297	4.17543		0.16919	1.55331
0.180383	2.68047		0.180598	5.84415		0.179092	0.405079		0.182751	0.116596		0.18049	4.48217		0.180383	1.3698
0.191469	2.32536		0.191792	6.00121		0.189209	0.388922		0.193836	0.108146		0.191361	4.7932		0.191146	1.21351
0.202124	2.00821		0.202662	6.15532		0.197065	0.364461		0.203738	0.0939509		0.201478	5.08893		0.202231	1.08002
0.210303	1.73116		0.213748	6.15991		0.205891	0.33515		0.211487	0.0828515		0.211702	3.74428		0.211918	0.954509
0.218698	1.49824		0.22408	6.04335		0.216869	0.308369		0.220313	0.0757665		0.220851	3.25871		0.219559	0.840516
0.229784	1.30831		0.232044	5.81911		0.227416	0.283354		0.231398	0.0690731		0.227739	2.55672		0.228492	0.744193
0.240547	1.1615		0.240762	5.53024		0.23861	0.264368		0.242161	0.0626929		0.236134	1.98539		0.239901	0.670981
0.251525	1.04123		0.251848	5.24429		0.249265	0.247129		0.252924	0.0557943		0.247004	1.70931		0.250664	0.604977
0.262072	0.946295		0.262718	4.96451		0.257121	0.233337		0.264332	0.0466863		0.257659	1.33028		0.261534	0.552429
0.270144	0.860606		0.273696	4.69326		0.265731	0.228969		0.274664	0.0419635		0.268422	1.04064		0.272727	0.499881
0.278431	0.78949		0.284351	4.43909		0.276709	0.229833		0.285212	0.0399798		0.279507	0.871476		0.283059	0.454766
0.289194	0.729522		0.292315	4.185		0.287364	0.23642		0.294683	0.0332657		0.287795	0.672058		0.293391	0.413546
0.300064	0.675907		0.30071	3.93506		0.298235	0.248355		0.301571	0.0309707		0.296405	0.538672		0.302647	0.373906
0.310935	0.620966		0.311581	3.72076		0.309536	0.256878		0.310181	0.0314419		0.307813	0.450677		0.309535	0.330913
0.322451	0.559325		0.322559	3.51445		0.319868	0.258569		0.320944	0.0287426		0.319006	0.352851		0.318038	0.300621
0.332891	0.493605		0.333536	3.26198		0.330092	0.261973		0.331707	0.025814		0.3302	0.288946		0.328693	0.278694
0.343115	0.433338		0.344299	3.00413		0.340209	0.260594		0.342469	0.0265475		0.341285	0.238591		0.339563	0.262435
0.353232	0.375383		0.352479	2.74323		0.347636	0.255133		0.353878	0.0232889		0.34968	0.185746		0.350326	0.24994
0.360551	0.323379		0.360766	2.49453		0.355492	0.25384		0.36421	0.0201693		0.35786	0.1568		0.361519	0.24379
0.3683	0.281519		0.371529	2.29018		0.366148	0.259984		0.374542	0.0220317		0.368946	0.133644		0.371959	0.23323
0.37874	0.247775		0.382507	2.12311		0.376803	0.264643		0.384659	0.0163436		0.380031	0.107684		0.382184	0.228114
0.389503	0.217703		0.393485	1.97459		0.387243	0.267601		0.391978	0.0153821		0.390579	0.0915308		0.392301	0.218382
0.399942	0.190826		0.404463	1.83552		0.398543	0.270736		0.399404	0.0187147		0.401664	0.0788646		0.399835	0.205212
0.411028	0.169837		0.412858	1.68581		0.408983	0.267348		0.409521	0.0193299		0.411674	0.0643734		0.407476	0.193651
0.421576	0.148431		0.420715	1.53015		0.418992	0.262074		0.420284	0.0159766		0.421468	0.057395		0.417701	0.185171
0.431585	0.132076		0.431262	1.39101		0.429217	0.259393		0.430724	0.016114		0.431584	0.0464287		0.428464	0.174542
0.442025	0.116428		0.442132	1.26227		0.436751	0.245712		0.441917	0.0164802		0.439226	0.0397066		0.439226	0.166039
0.451711	0.10314		0.45268	1.14056		0.444608	0.231435		0.452787	0.0126715		0.446545	0.0366361		0.450419	0.157185
0.461075	0.0930229		0.463765	1.02653		0.454617	0.224884		0.463119	0.015008		0.456446	0.0341797		0.46129	0.147795
0.470976	0.0818528		0.474313	0.921714		0.465595	0.215285		0.47399	0.01457		0.467639	0.0332401		0.471729	0.14054
0.479264	0.0721476		0.484322	0.825559		0.47625	0.208375		0.482815	0.0111433		0.478187	0.0286429		0.482385	0.134222
0.486367	0.0656652		0.494977	0.739919		0.487228	0.200796		0.490241	0.0142982		0.489165	0.0277852		0.490887	0.121478
0.495515	0.0622739		0.503372	0.659871		0.498206	0.191656		0.499928	0.0170785		0.500035	0.02351		0.498313	0.113076
0.506601	0.0569972					0.508754	0.183319		0.510798	0.0136628					0.508	0.108663

## Sheet: 5 mM - 48 h
5 mM - 48 h sample 1			5 mM - 48 h sample 2			5 mM - 48 h sample 3			5 mM - 48 h sample 4			5 mM - 48 h sample 5			5 mM - 48 h sample 6
Displacement (mm)	Force (N)		Displacement (mm)	Force (N)		Displacement (mm)	Force (N)		Displacement (mm)	Force (N)		Displacement (mm)	Force (N)		Displacement (mm)	Force (N)
0	0.018879		0	0.0185681		0	0.0271079		0	0.0390874		0	0.0300309		0	0.0198384
0.010978	0.0251012		0.0108704	0.0240835		0.0103324	0.0611658		0.0105473	0.0712621		0.0108704	0.0263319		0.0106551	0.0320214
0.0223864	0.0736602		0.021633	0.0641298		0.0203415	0.142248		0.0219558	0.138789		0.0222788	0.0267055		0.0215255	0.0840672
0.0330414	0.169676		0.029705	0.125905		0.0278755	0.256847		0.0322881	0.234596		0.0329339	0.0423859		0.0314271	0.16544
0.0435889	0.307502		0.0377773	0.204806		0.0359475	0.396466		0.0422975	0.349184		0.0436964	0.0923589		0.038961	0.263865
0.053383	0.474418		0.0483248	0.300997		0.0466027	0.579429		0.0524143	0.484948		0.0538134	0.180789		0.0475713	0.380033
0.0607017	0.65102		0.0594102	0.417686		0.0572578	0.808091		0.0598406	0.623297		0.0617778	0.298191		0.0585493	0.525778
0.0686661	0.835626		0.0700653	0.547184		0.0678052	1.07101		0.0673746	0.757818		0.0706034	0.435694		0.0688813	0.702106
0.0791058	1.04561		0.0810432	0.672317		0.0789983	1.36465		0.077599	0.910297		0.0816888	0.601583		0.0796442	0.899311
0.089761	1.2846		0.0898688	0.791138		0.0895458	1.68238		0.088577	1.08253		0.0924517	0.752751		0.0905143	1.12296
0.100524	1.54322		0.0975102	0.893628		0.099878	2.01141		0.0991245	1.2621		0.103107	0.897528		0.0989093	1.34905
0.111825	1.82036		0.107412	0.99613		0.11021	2.35052		0.11021	1.45011		0.1143	1.05385		0.10752	1.56863
0.122264	2.10873		0.118282	1.0971		0.11796	2.67411		0.12108	1.64281		0.124632	1.22327		0.118175	1.8048
0.132489	2.39479		0.12883	1.13891		0.125493	2.96708		0.13152	1.8162		0.134857	1.40699		0.128937	2.04372
0.142929	2.68338		0.139808	1.05597		0.135826	2.90535		0.142175	1.99414		0.144543	1.6014		0.1397	2.28741
0.150893	2.95808		0.151001	0.957834		0.146804	2.54219		0.150893	2.15776		0.151324	1.78615		0.151216	2.53851
0.157997	3.20707		0.161441	0.865991		0.157351	2.19321		0.157997	2.29943		0.159934	1.96651		0.161979	2.78912
0.167468	3.45369		0.171881	0.785082		0.168437	1.87275		0.167468	2.43661		0.170696	2.16258		0.172741	3.03858
0.178338	3.71738		0.180383	0.711383		0.179307	1.59613		0.178661	2.58224		0.181567	2.38993		0.182858	3.28044
0.188778	3.98191		0.187809	0.641144		0.189747	1.37047		0.189531	2.72977		0.192114	2.62155		0.190285	3.49674
0.199971	4.25327		0.197496	0.576492		0.200402	1.18021		0.200725	2.86624		0.2032	2.82838		0.198249	3.69004
0.210088	4.51881		0.208474	0.517849		0.208904	1.01877		0.210841	2.97414		0.213855	2.98154		0.208581	3.87954
0.21816	4.76328		0.219021	0.462219		0.2159	0.880899		0.218591	3.03944		0.223972	3.08279		0.219344	3.94424
0.227847	4.81889		0.229892	0.413869		0.225371	0.768553		0.22817	3.06502		0.233981	3.08995		0.229999	3.44123
0.239255	4.27144		0.24087	0.369293		0.236565	0.674318		0.239686	3.00498		0.241623	2.97674		0.241085	2.8222
0.250341	3.58507		0.250987	0.33235		0.247327	0.593546		0.250664	2.53832		0.249264	2.80259		0.250018	2.31724
0.261964	2.95958		0.261104	0.300745		0.258521	0.521238		0.261964	2.13961		0.259381	2.57918		0.257552	1.91557
0.272297	2.43944		0.270144	0.270334		0.268745	0.459803		0.272296	1.77424		0.270575	2.28689		0.267346	1.58219
0.280369	2.01411		0.277032	0.243185		0.276602	0.406552		0.280153	1.4722		0.28123	1.98589		0.278324	1.3242
0.290163	1.67871		0.28575	0.223773		0.286288	0.365747		0.289409	1.22852		0.292315	1.70972		0.288441	1.11858
0.301464	1.40475		0.296405	0.206449		0.297697	0.329001		0.300602	1.02973		0.303293	1.47186		0.299203	0.955367
0.312334	1.18943		0.306845	0.190795		0.308782	0.299347		0.311473	0.872236		0.313518	1.27362		0.309858	0.824282
0.323527	1.00794		0.317392	0.178785		0.320083	0.270754		0.322128	0.750343		0.324173	1.10734		0.320083	0.718132
0.332998	0.859163		0.328478	0.166613		0.330308	0.239675		0.332998	0.649752		0.332998	0.968933		0.33063	0.633725
0.340424	0.729117		0.337303	0.155081		0.338272	0.211224		0.3429	0.570561		0.340101	0.848465		0.339886	0.560559
0.34968	0.620209		0.345806	0.147394		0.34742	0.18513		0.353017	0.507208		0.349465	0.752348		0.347205	0.50177
0.360658	0.522829		0.356784	0.137142		0.358614	0.160665		0.362488	0.454988		0.360766	0.673659		0.356353	0.456021
0.370991	0.433389		0.368192	0.127146		0.369376	0.139299		0.369484	0.409366		0.371529	0.606094		0.367547	0.416858
0.381646	0.360811		0.379493	0.111202		0.380139	0.123232		0.377341	0.372099		0.382507	0.550759		0.378202	0.383989
0.392839	0.301979		0.391009	0.0992161		0.391117	0.106533		0.387888	0.343055		0.3937	0.500083		0.38918	0.360258
0.402956	0.250043		0.401665	0.0880892		0.401234	0.0911226		0.398974	0.315975		0.40414	0.45544		0.400373	0.334095
0.413288	0.211571		0.411889	0.0763676		0.411351	0.0816143		0.409629	0.28867		0.41458	0.417675		0.41049	0.309832
0.422867	0.177717		0.422221	0.0654522		0.42093	0.0719568		0.420822	0.264007		0.42362	0.377978		0.420822	0.289908
0.430186	0.147813		0.429863	0.0577453		0.428033	0.0611545		0.431154	0.237867		0.430616	0.342887		0.43137	0.268586
0.438258	0.12671		0.437612	0.0518362		0.43589	0.0566144		0.441271	0.207726		0.439549	0.315071		0.441164	0.246401
0.448697	0.111366		0.448052	0.048647		0.44633	0.0524696		0.451926	0.182844		0.450742	0.294356		0.451065	0.229935
0.45946	0.0955021		0.458815	0.0440448		0.457093	0.0473592		0.461828	0.160888		0.461505	0.279835		0.460321	0.21061
0.47033	0.0812725		0.469685	0.0385685		0.46764	0.0419892		0.471514	0.141272		0.47216	0.265399		0.467209	0.190791
0.481739	0.0719398		0.48077	0.0357257		0.478833	0.0402567		0.481524	0.123528		0.483568	0.254106		0.475389	0.176731
0.492286	0.0649862		0.489703	0.0319132		0.48938	0.0388707		0.489165	0.106001		0.494116	0.242764		0.485936	0.161381
0.502403	0.0576289		0.497237	0.032965		0.49939	0.0344293		0.496592	0.0940295		0.504556	0.235485		0.496484	0.142692
			0.507031	0.0330374		0.509937	0.0339524		0.506601	0.0859907					0.506601	0.126459

## Sheet: 50 mM - 24 h
50 mM - 24 h sample 1			50 mM - 24 h sample 2			50 mM - 24 h sample 3			50 mM - 24 h sample 4			50 mM - 24 h sample 5			50 mM - 24 h sample 6
Displacement (mm)	Force (N)		Displacement (mm)	Force (N)		Displacement (mm)	Force (N)		Displacement (mm)	Force (N)		Displacement (mm)	Force (N)		Displacement (mm)	Force (N)
0	0.0160884		0	0.00874659		0	0.0118076		0	8.86362e-05		0	0.00174223		0	0.0019408
0.0117311	0.0203052		0.0088254	0.0254489		0.0073186	0.0245713		0.0108703	0.0339105		0.010117	0.0142118		0.009686	0.0118035
0.0228169	0.0341893		0.0201265	0.0977535		0.0149603	0.0486257		0.021956	0.0791695		0.020987	0.029571		0.0170047	0.0245629
0.0343329	0.0642673		0.0315347	0.163798		0.024754	0.0855582		0.032288	0.089997		0.03175	0.0426275		0.0246465	0.0486091
0.0439118	0.114478		0.0430508	0.180243		0.0355169	0.155353		0.0430508	0.0932755		0.042943	0.0538417		0.0344403	0.0855289
0.0517685	0.178745		0.0539213	0.170334		0.0460646	0.175298		0.0524143	0.0946165		0.0534903	0.0597368		0.045203	0.1553
0.0615626	0.270151		0.0623162	0.152669		0.056935	0.198688		0.0597326	0.0951766		0.063823	0.0583002		0.0557506	0.175238
0.0725405	0.398136		0.0707112	0.140586		0.0679129	0.18997		0.0687734	0.100495		0.074155	0.0548437		0.066621	0.19862
0.0831957	0.47976		0.0813661	0.131946		0.0783526	0.185047		0.0797514	0.103725		0.08255	0.0492585		0.077599	0.189905
0.0941736	0.528395		0.0922365	0.119395		0.0894381	0.181621		0.0904066	0.10272		0.0893304	0.0437649		0.0880387	0.184983
0.104829	0.577557		0.102892	0.110893		0.100094	0.17888		0.101169	0.101659		0.098371	0.0409082		0.099124	0.181559
0.115053	0.6315		0.113547	0.102809		0.109995	0.18002		0.112363	0.100811		0.109026	0.0386229		0.10978	0.178819
0.125278	0.686703		0.121618	0.0924982		0.120112	0.185546		0.122802	0.0996193		0.119466	0.0375637		0.119681	0.179958
0.133781	0.740351		0.129799	0.0924502		0.12883	0.188685		0.13335	0.0984097		0.130336	0.0362036		0.129798	0.185483
0.140561	0.786602		0.140238	0.0911304		0.135826	0.189915		0.143251	0.0948785		0.141637	0.0381918		0.138516	0.188621
0.149279	0.841548		0.151216	0.088537		0.144866	0.196539		0.150355	0.0879517		0.1524	0.038757		0.145511	0.18985
0.160041	0.899604		0.161548	0.0905626		0.155629	0.20235		0.15875	0.079334		0.163055	0.0404909		0.154552	0.196472
0.170589	0.957585		0.172634	0.0929519		0.165961	0.202129		0.169513	0.074747		0.172849	0.0403399		0.165314	0.202281
0.181244	1.01576		0.182105	0.0907629		0.176293	0.198875		0.180167	0.0646685		0.180275	0.0384246		0.175647	0.20206
0.19233	1.06231		0.190069	0.0879867		0.187702	0.185505		0.190715	0.0560929		0.188993	0.0368923		0.185979	0.198807
0.202662	1.09851		0.200079	0.0875597		0.198249	0.171989		0.201908	0.0512833		0.199648	0.0351538		0.197388	0.185442
0.212886	1.12235		0.211272	0.0772233		0.208905	0.157588		0.212456	0.0464102		0.210088	0.0322248		0.207935	0.171931
0.223541	1.12553		0.222142	0.0666479		0.21999	0.143246		0.222788	0.0396918		0.220635	0.0270616		0.218591	0.157534
0.23312	1.1109		0.233659	0.0602377		0.23	0.129979		0.233335	0.0332916		0.231829	0.0239565		0.229676	0.143197
0.242699	1.07304		0.243453	0.0517779		0.239901	0.117314		0.241084	0.0289405		0.242269	0.023267		0.239685	0.129934
0.252816	1.00866		0.251525	0.0447539		0.250233	0.104874		0.248618	0.0280232		0.252708	0.0191263		0.249587	0.117274
0.261964	0.927673		0.261103	0.0419537		0.259705	0.0936412		0.258735	0.0252386		0.26261	0.0170956		0.259919	0.104839
0.271113	0.849553		0.271974	0.0366382		0.269283	0.0828601		0.269713	0.0242926		0.269821	0.0157273		0.26939	0.0936092
0.28123	0.779879		0.282414	0.0326421		0.278754	0.074748		0.280476	0.0217413		0.278216	0.0164273		0.278969	0.0828318
0.291131	0.715168		0.292961	0.0294452		0.285858	0.0651819		0.291777	0.0199567		0.288656	0.0187817		0.28844	0.0747225
0.300925	0.6675		0.302647	0.024325		0.29393	0.0618872		0.30254	0.0175035		0.299311	0.0165636		0.295544	0.0651597
0.311473	0.627059		0.310074	0.0192037		0.304154	0.0595078		0.312764	0.0168228		0.309536	0.0153017		0.303616	0.0618661
0.321697	0.592399		0.319007	0.0194633		0.315132	0.0542716		0.323204	0.01474		0.320513	0.0127541		0.31384	0.0594875
0.331814	0.564158		0.329877	0.0214649		0.325572	0.0523899		0.331599	0.0125611		0.330953	0.0109724		0.324818	0.0542531
0.342577	0.544385		0.340532	0.017172		0.33655	0.0488337		0.339025	0.014407		0.341608	0.0115979		0.335258	0.052372
0.352802	0.525747		0.351402	0.0170691		0.347313	0.0452196		0.348819	0.0156274		0.352479	0.00876556		0.346236	0.048817
0.362488	0.505965		0.362058	0.0123739		0.357753	0.0438665		0.359797	0.0125019		0.361304	0.00624337		0.356999	0.0452041
0.372605	0.488346		0.370237	0.00938659		0.368838	0.0407331		0.370344	0.0141033		0.369053	0.00909646		0.367439	0.0438515
0.382184	0.468097		0.379063	0.0113534		0.379494	0.0402773		0.381322	0.0166662		0.379278	0.0100971		0.378524	0.0407192
0.391655	0.448053		0.390256	0.0108766		0.389933	0.0381181		0.3923	0.0161529		0.390363	0.00833406		0.38918	0.0402635
0.401341	0.429711		0.401342	0.011264		0.400588	0.0366471		0.402525	0.0167677		0.401234	0.00743633		0.399619	0.0381051
0.411243	0.40632		0.412535	0.0123428		0.410597	0.0362394		0.412965	0.0167469		0.412427	0.00543634		0.410274	0.0366346
0.420714	0.385814		0.423728	0.0114118		0.420177	0.0351442		0.42319	0.0159611		0.422974	0.00511816		0.420283	0.0362271
0.430831	0.365819		0.432338	0.0104108		0.430078	0.0352934		0.432876	0.0166143		0.432876	0.00588905		0.429862	0.0351322
0.441271	0.343415		0.441164	0.012429		0.439226	0.0325929		0.442778	0.0153423		0.443423	0.00189128		0.439764	0.0352814
0.45128	0.324209		0.452249	0.013531		0.447944	0.029407		0.452679	0.0143247		0.453433	0.00253846		0.448912	0.0325817
0.46172	0.304743		0.463227	0.0105686		0.4572	0.0263455		0.46172	0.0142797		0.463012	0.00177441		0.45763	0.0293969
0.472268	0.284299		0.474098	0.010505		0.466994	0.0218455		0.471191	0.0132183		0.473021	0.000394086		0.466886	0.0263366
0.482062	0.26615		0.48443	0.00917284		0.476573	0.0190146		0.481201	0.0116001		0.481201	0.000315269		0.47668	0.0218381
0.492609	0.250861		0.491856	0.00785082		0.48669	0.0159807		0.490672	0.011331		0.488089	0.00153402		0.486259	0.0190081
0.503372	0.236067		0.499928	0.00986847		0.49713	0.013041		0.500358	0.0118847		0.497452	0.00302173		0.496376	0.0159753
			0.510153	0.0119951		0.507032	0.0114582					0.50843	0.00369919		0.506816	0.0130365

## Sheet: 50 mM - 48 h
50 mM - 48 h sample 1			50 mM - 48 h sample 2			50 mM - 48 h sample 3			50 mM - 48 h sample 4			50 mM - 48 h sample 5			50 mM - 48 h sample 6
Displacement (mm)	Force (N)		Displacement (mm)	Force (N)		Displacement (mm)	Force (N)		Displacement (mm)	Force (N)		Displacement (mm)	Force (N)		Displacement (mm)	Force (N)
0	0.00497039		0	0.0185399		0	0.0117877		0	0.0198486		0	0.0117837		0	0.0198418
0.007534	0.0180761		0.010977	0.0209846		0.009687	0.0176337		0.010332	0.0222879		0.009687	0.0176277		0.010332	0.0222803
0.017651	0.0516331		0.0215255	0.0237094		0.016898	0.0264123		0.020664	0.0442354		0.016897	0.0264032		0.020664	0.0442203
0.0283057	0.104627		0.032181	0.0279401		0.025293	0.0367678		0.031212	0.067177		0.025292	0.0367552		0.031213	0.067154
0.038746	0.179068		0.043373	0.0292738		0.035948	0.049154		0.040683	0.0755322		0.035948	0.0491372		0.040684	0.0755064
0.049724	0.250413		0.0537055	0.0308535		0.0468185	0.0567557		0.050262	0.0801655		0.046818	0.0567363		0.050262	0.0801381
0.0605937	0.291595		0.064038	0.033399		0.057581	0.0566844		0.059841	0.0787449		0.05758	0.056665		0.059841	0.078718
0.0711414	0.337614		0.073832	0.033641		0.068882	0.0520129		0.066944	0.0753012		0.068881	0.0519951		0.066945	0.0752755
0.082227	0.377506		0.081043	0.0340909		0.079537	0.0503265		0.074908	0.0771608		0.0795365	0.0503094		0.074908	0.0771344
0.0926666	0.411471		0.089546	0.0362453		0.089654	0.0489775		0.084918	0.0791611		0.089653	0.0489608		0.084918	0.0791341
0.102784	0.448897		0.100201	0.0384816		0.100309	0.0476419		0.095895	0.0807614		0.100309	0.0476256		0.095896	0.0807338
0.113331	0.479863		0.110963	0.0410397		0.110318	0.0483679		0.106659	0.0805034		0.110317	0.0483514		0.106659	0.0804759
0.123341	0.506943		0.121834	0.042317		0.11979	0.0474106		0.118067	0.0769644		0.119789	0.0473944		0.118068	0.0769381
0.132812	0.537837		0.133134	0.0448771		0.129798	0.0448502		0.129153	0.0738768		0.129798	0.0448349		0.129153	0.0738516
0.142714	0.575113		0.143682	0.0502579		0.137333	0.0415201		0.1397	0.0698686		0.137332	0.0415059		0.139701	0.0698447
0.152292	0.61083		0.153799	0.0504607		0.144651	0.038856		0.151001	0.0664056		0.144651	0.0388427		0.151001	0.0663829
0.161333	0.644787		0.164562	0.0490848		0.154553	0.0364683		0.161441	0.0636353		0.154552	0.0364559		0.161442	0.0636135
0.171019	0.680157		0.174248	0.0467023		0.165531	0.0335328		0.171773	0.0627008		0.16553	0.0335214		0.171774	0.0626794
0.180921	0.701274		0.183827	0.042489		0.175971	0.0301589		0.182428	0.0606714		0.17597	0.0301486		0.182429	0.0606507
0.190285	0.701248		0.193836	0.0398875		0.186841	0.0300234		0.191899	0.0575097		0.18684	0.0300132		0.191899	0.0574901
0.200186	0.674054		0.201047	0.0337045		0.197819	0.0255569		0.20137	0.0567749		0.197818	0.0255482		0.201371	0.0567555
0.210626	0.634353		0.208581	0.033629		0.208259	0.0227528		0.211272	0.0574689		0.208259	0.022745		0.211272	0.0574492
0.22042	0.583108		0.218591	0.0322868		0.218914	0.0212785		0.220421	0.0549477		0.218913	0.0212713		0.220421	0.0549289
0.230322	0.533909		0.229461	0.0289057		0.229676	0.0180483		0.229138	0.0549816		0.229676	0.0180421		0.229139	0.0549629
0.240869	0.484808		0.239901	0.0282518		0.239793	0.0180277		0.238501	0.0521888		0.239793	0.0180215		0.238502	0.052171
0.250771	0.44117		0.250663	0.027985		0.250125	0.0180112		0.247973	0.0517491		0.250125	0.018005		0.247974	0.0517314
0.260996	0.401388		0.261641	0.0257207		0.26035	0.0167162		0.257337	0.0496028		0.26035	0.0167105		0.257337	0.0495859
0.271866	0.355975		0.272081	0.025191		0.269929	0.0159365		0.26713	0.0481421		0.269929	0.0159311		0.267131	0.0481257
0.281875	0.300418		0.283167	0.0242546		0.279616	0.0137747		0.27757	0.047999		0.279615	0.01377		0.277571	0.0479826
0.292208	0.258023		0.294037	0.0222236		0.289302	0.0117888		0.287579	0.0476282		0.289302	0.0117848		0.28758	0.0476119
0.303078	0.212059		0.304262	0.0213679		0.298128	0.0117383		0.297696	0.049126		0.298127	0.0117343		0.297697	0.0491093
0.312872	0.179645		0.314701	0.019658		0.307061	0.0119542		0.308567	0.0467353		0.30706	0.0119502		0.308567	0.0467193
0.322666	0.159354		0.323204	0.0172645		0.31707	0.00930703		0.318576	0.0486681		0.317069	0.00930385		0.318577	0.0486515
0.332783	0.137738		0.330522	0.0197079		0.326541	0.0120601		0.328909	0.0497016		0.326541	0.012056		0.328909	0.0496846
0.341931	0.117368		0.339994	0.0229444		0.336335	0.00964809		0.339564	0.0459139		0.336334	0.00964479		0.339565	0.0458982
0.350972	0.10056		0.350864	0.019381		0.346882	0.00925663		0.349358	0.0469855		0.346882	0.00925347		0.349358	0.0469695
0.360981	0.087626		0.361089	0.0190938		0.356892	0.00894347		0.359583	0.0470738		0.356892	0.00894041		0.359583	0.0470577
0.370452	0.0742026		0.371637	0.0216841		0.367009	0.00894929		0.370345	0.0453498		0.367008	0.00894624		0.370345	0.0453343
0.380031	0.0642329		0.382937	0.0191418		0.377771	0.0104921		0.380247	0.0421761		0.377771	0.0104885		0.380247	0.0421617
0.390686	0.0554881		0.393485	0.0176207		0.38778	0.0107009		0.390686	0.0424572		0.38778	0.0106973		0.390686	0.0424427
0.400803	0.0469541		0.404355	0.0179419		0.39779	0.00881711		0.400481	0.0388366		0.39779	0.0088141		0.400481	0.0388233
0.410705	0.0401269		0.414149	0.0161481		0.408446	0.00859185		0.407799	0.0349147		0.408445	0.00858892		0.4078	0.0349027
0.421468	0.036716		0.421575	0.0149693		0.418347	0.0073862		0.416302	0.0356225		0.418346	0.00738368		0.416303	0.0356104
0.431692	0.0293728		0.430615	0.017359		0.428464	0.00795984		0.426956	0.0343943		0.428464	0.00795712		0.426957	0.0343826
0.441702	0.0234982		0.441594	0.0192708		0.439227	0.00764967		0.437505	0.0352063		0.439226	0.00764706		0.437505	0.0351942
0.452356	0.0185422		0.452034	0.0187493		0.449344	0.00817062		0.448052	0.0338049		0.449343	0.00816783		0.448053	0.0337934
0.462366	0.0132956		0.462581	0.0193576		0.459245	0.00935646		0.459029	0.0316584		0.459245	0.00935326		0.459029	0.0316476
0.472053	0.0114056		0.473775	0.0185624		0.469685	0.0100488		0.469254	0.0307103		0.469684	0.0100453		0.469255	0.0306998
0.482277	0.00912446		0.483999	0.0171571		0.479371	0.00778265		0.479586	0.0279009		0.479371	0.00778		0.479587	0.0278914
0.490349	0.00524868		0.494224	0.0175711		0.488735	0.00878973		0.490672	0.0266789		0.488734	0.00878672		0.490672	0.0266698
0.49799	0.00650619		0.504233	0.0150823		0.498745	0.00805722		0.501004	0.0264703		0.498744	0.00805447		0.501004	0.0264613
0.507677	0.0103322					0.508108	0.00798394					0.508108	0.00798121
